# Supplementary material for: Decaying Spruce Wood as a Factor in Soil Carbon and Energy Flow Through Microbial Communities
Source: Environ Microbiol Rep. 2025 Nov 27;17(6):e70236. doi: 10.1111/1758-2229.70236 (PMC12658617; doi:10.1111/1758-2229.70236)
Supplement: Supplementary file 4 — Data S1: Functional Guild (FUNGuild) analysis of the top 30 fungal ASVs. [file EMI4-17-e70236-s003.xlsx]

## Sheet: FUNGuild
No	Top 30 ASVs	Class	Taxon	Trophic Mode	Guild	Growth Morphology	Trait	Confidence Ranking	Notes	Citation/Source
1	Russula_sp.	Agaricomycetes	Russula	Symbiotroph	|Ectomycorrhizal|	Agaricoid		Highly Probable		Rinaldi AC, et al. 2008. Fungal Diversity 33:1-45 ((http://www.fungaldiversity.org/fdp/sfdp/33-1.pdf)); Tedersoo L, et al. 2010. Mycorrhiza 20:217-263 ((https://doi.org/10.1007/s00572-009-0274-x)); Põlme S, et al. 2020. Fungal Diversity 105:1-16 ((https://doi.org/10.1007/s13225-020-00466-2)); http://mycorrhizas.info/ecmf.html ((http://mycorrhizas.info/ecmf.html))
2	Fungi_unidentified1
3	Agaricomycetes_unidentified1	Agaricomycetes
4	Piloderma_sp.	Agaricomycetes	Piloderma	Symbiotroph	|Ectomycorrhizal|	Corticioid		Highly Probable		Rinaldi AC, et al. 2008. Fungal Diversity 33:1-45 ((http://www.fungaldiversity.org/fdp/sfdp/33-1.pdf)); Tedersoo L, et al. 2010. Mycorrhiza 20:217-263 ((https://doi.org/10.1007/s00572-009-0274-x)); Põlme S, et al. 2020. Fungal Diversity 105:1-16 ((https://doi.org/10.1007/s13225-020-00466-2)); http://mycorrhizas.info/ecmf.html ((http://mycorrhizas.info/ecmf.html))
5	Mortierella_sp.	Mortierellomycetes	Mortierella	Saprotroph-Symbiotroph	Endophyte-Plant Saprotroph-|Undefined Saprotroph|	Microfungus		Probable	As chitinolytic (Põlme et al. 2020); As soil_saprotroph (Põlme et al. 2020); Decay roots, soil (Põlme et al. 2020); Saprobic in soil and thus frequenctly isolated from soil and material contaminated with soil such as hay or rotten silage and spoil tips (Cannon & Kirk 2007)	Cannon PF, Kirk PM. 2007. Fungal Families of the World. CAB International, Cambridge (ISBN: 978-0851998275); Tedersoo L, et al. 2014. Science 346:e1256688 ((https://doi.org/10.1126/science.1256688)); Purahong W, et al. 2016. Molecular Ecology 25:4059-4074 ((https://doi.org/10.1111/mec.13739)); Põlme S, et al. 2020. Fungal Diversity 105:1-16 ((https://doi.org/10.1007/s13225-020-00466-2))
6	Mortierella_macrocystis	Mortierellomycetes	Mortierella	Saprotroph-Symbiotroph	Endophyte-Plant Saprotroph-|Undefined Saprotroph|	Microfungus		Probable	As chitinolytic (Põlme et al. 2020); As soil_saprotroph (Põlme et al. 2020); Decay roots, soil (Põlme et al. 2020); Saprobic in soil and thus frequenctly isolated from soil and material contaminated with soil such as hay or rotten silage and spoil tips (Cannon & Kirk 2007)	Cannon PF, Kirk PM. 2007. Fungal Families of the World. CAB International, Cambridge (ISBN: 978-0851998275); Tedersoo L, et al. 2014. Science 346:e1256688 ((https://doi.org/10.1126/science.1256688)); Purahong W, et al. 2016. Molecular Ecology 25:4059-4074 ((https://doi.org/10.1111/mec.13739)); Põlme S, et al. 2020. Fungal Diversity 105:1-16 ((https://doi.org/10.1007/s13225-020-00466-2))
7	Russula_ochroleuca	Agaricomycetes	Russula	Symbiotroph	|Ectomycorrhizal|	Agaricoid		Highly Probable		Rinaldi AC, et al. 2008. Fungal Diversity 33:1-45 ((http://www.fungaldiversity.org/fdp/sfdp/33-1.pdf)); Tedersoo L, et al. 2010. Mycorrhiza 20:217-263 ((https://doi.org/10.1007/s00572-009-0274-x)); Põlme S, et al. 2020. Fungal Diversity 105:1-16 ((https://doi.org/10.1007/s13225-020-00466-2)); http://mycorrhizas.info/ecmf.html ((http://mycorrhizas.info/ecmf.html))
8	Archaeorhizomyces_sp.	Archaeorhizomycetes	Archaeorhizomyces	Saprotroph	|Undefined Saprotroph|	Microfungus		Probable	As soil_saprotroph (Põlme et al. 2020); Decay roots, soil (Põlme et al. 2020); From rhizosphere soil and coniferous ectomycorrhizal root tips (Rosling et al. 2011)	Rosling A, et al. 2011. Science 333:876-879 ((https://doi.org/10.1126/science.1206958)); Põlme S, et al. 2020. Fungal Diversity 105:1-16 ((https://doi.org/10.1007/s13225-020-00466-2))
9	Basidiodendron_caesiocinereum	Agaricomycetes	Basidiodendron	Saprotroph	Undefined Saprotroph-|Wood Saprotroph|	Corticioid		Probable	Decay wood (Põlme et al. 2020)	Tedersoo L, et al. 2014. Science 346:e1256688 ((https://doi.org/10.1126/science.1256688)); Põlme S, et al. 2020. Fungal Diversity 105:1-16 ((https://doi.org/10.1007/s13225-020-00466-2))
10	Solicoccozyma_terricola	Tremellomycetes	Solicoccozyma	Saprotroph-Symbiotroph	Epiphyte-|Undefined Saprotroph|	Yeast		Probable	As soil_saprotroph (Põlme et al. 2020); Decay soil (Põlme et al. 2020)	Põlme S, et al. 2020. Fungal Diversity 105:1-16 ((https://doi.org/10.1007/s13225-020-00466-2))
11	Russula_chloroides	Agaricomycetes	Russula	Symbiotroph	|Ectomycorrhizal|	Agaricoid		Highly Probable		Rinaldi AC, et al. 2008. Fungal Diversity 33:1-45 ((http://www.fungaldiversity.org/fdp/sfdp/33-1.pdf)); Tedersoo L, et al. 2010. Mycorrhiza 20:217-263 ((https://doi.org/10.1007/s00572-009-0274-x)); Põlme S, et al. 2020. Fungal Diversity 105:1-16 ((https://doi.org/10.1007/s13225-020-00466-2)); http://mycorrhizas.info/ecmf.html ((http://mycorrhizas.info/ecmf.html))
12	Ascomycota_unidentified
13	Elaphomyces_muricatus	Eurotiomycetes	Elaphomyces	Symbiotroph	|Ectomycorrhizal|	Gasteroid	Hypogeous	Highly Probable	false truffle; Common name	Rinaldi AC, et al. 2008. Fungal Diversity 33:1-45 ((http://www.fungaldiversity.org/fdp/sfdp/33-1.pdf)); Tedersoo L, et al. 2010. Mycorrhiza 20:217-263 ((https://doi.org/10.1007/s00572-009-0274-x)); Põlme S, et al. 2020. Fungal Diversity 105:1-16 ((https://doi.org/10.1007/s13225-020-00466-2)); http://mycorrhizas.info/ecmf.html ((http://mycorrhizas.info/ecmf.html))
14	Sistotremastrum_sp.	Agaricomycetes	Sistotremastrum	Saprotroph	Undefined Saprotroph-|Wood Saprotroph|	Corticioid	White Rot	Probable	As white_rot (Põlme et al. 2020); Decay wood (Põlme et al. 2020)	Tedersoo L, et al. 2014. Science 346:e1256688 ((https://doi.org/10.1126/science.1256688)); Põlme S, et al. 2020. Fungal Diversity 105:1-16 ((https://doi.org/10.1007/s13225-020-00466-2))
15	Podospora_appendiculata	Sordariomycetes	Podospora	Saprotroph-Symbiotroph	|Dung Saprotroph|-Endophyte-Plant Saprotroph-Undefined Saprotroph	Microfungus		Possible	As foliar_endophyte (Põlme et al. 2020); As litter_saprotroph (Põlme et al. 2020); culture (David et al. 2016); Decay leaf, fruit, seed, dung (Põlme et al. 2020); Endophyte detection method	Bell A. 1983. Dung Fungi: An Illustrated Guide to Coprophilous Fungi in New Zealand. Victoria University Press, Wellington (ISBN: 978-0864730015); Tedersoo L, et al. 2014. Science 346:e1256688 ((https://doi.org/10.1126/science.1256688)); David AS, et al. 2016. Microbial Ecology 71:912-926 ((https://doi.org/10.1007/s00248-015-0712-6)); Põlme S, et al. 2020. Fungal Diversity 105:1-16 ((https://doi.…
16	Fungi_unidentified2
17	Mortierella_pulchella	Mortierellomycetes	Mortierella	Saprotroph-Symbiotroph	Endophyte-Plant Saprotroph-|Undefined Saprotroph|	Microfungus		Probable	As chitinolytic (Põlme et al. 2020); As soil_saprotroph (Põlme et al. 2020); Decay roots, soil (Põlme et al. 2020); Saprobic in soil and thus frequenctly isolated from soil and material contaminated with soil such as hay or rotten silage and spoil tips (Cannon & Kirk 2007)	Cannon PF, Kirk PM. 2007. Fungal Families of the World. CAB International, Cambridge (ISBN: 978-0851998275); Tedersoo L, et al. 2014. Science 346:e1256688 ((https://doi.org/10.1126/science.1256688)); Purahong W, et al. 2016. Molecular Ecology 25:4059-4074 ((https://doi.org/10.1111/mec.13739)); Põlme S, et al. 2020. Fungal Diversity 105:1-16 ((https://doi.org/10.1007/s13225-020-00466-2))
18	Hyphodontia_pallidula	Agaricomycetes	Hyphodontia	Saprotroph	Undefined Saprotroph-|Wood Saprotroph|	Corticioid	White Rot	Probable	As white_rot (Põlme et al. 2020); Decay wood (Põlme et al. 2020)	Tedersoo L, et al. 2014. Science 346:e1256688 ((https://doi.org/10.1126/science.1256688)); Põlme S, et al. 2020. Fungal Diversity 105:1-16 ((https://doi.org/10.1007/s13225-020-00466-2))
19	Agaricomycetes_unidentified2	Agaricomycetes
20	Craterellus_tubaeformis	Agaricomycetes	Craterellus	Symbiotroph	|Ectomycorrhizal|	Agaricoid		Highly Probable		Rinaldi AC, et al. 2008. Fungal Diversity 33:1-45 ((http://www.fungaldiversity.org/fdp/sfdp/33-1.pdf)); Tedersoo L, et al. 2010. Mycorrhiza 20:217-263 ((https://doi.org/10.1007/s00572-009-0274-x)); Põlme S, et al. 2020. Fungal Diversity 105:1-16 ((https://doi.org/10.1007/s13225-020-00466-2)); http://mycorrhizas.info/ecmf.html ((http://mycorrhizas.info/ecmf.html))
21	Clavulinaceae_unidentified	Agaricomycetes	Clavulinaceae	Saprotroph-Symbiotroph	Ectomycorrhizal-Lichenized-Wood Saprotroph	Clavarioid		Possible	Some species form ectomycorrhizas, with fruit bodies in leaf litter and on soil. Others are probably saprobes associated with rotten wood (Cannon & Kirk 2007)	Cannon PF, Kirk PM. 2007. Fungal Families of the World. CAB International, Cambridge ((https://isbnsearch.org/isbn/9780851998275)); Nelsen MP, et al. 2007. American Journal of Botany 94:1289-1296 ((https://doi.org/10.3732/ajb.94.8.1289))
22	Meliniomyces_sp.	Leotiomycetes	Meliniomyces	Saprotroph-Symbiotroph	Ectomycorrhizal-|Endophyte|-Ericoid Mycorrhizal-Orchid Mycorrhizal-Plant Saprotroph-Undefined Saprotroph	Microfungus		Probable	As root_endophyte (Põlme et al. 2020); As soil_saprotroph (Põlme et al. 2020); Dark Septate Endophyte; Decay soil (Põlme et al. 2020)	Tedersoo L, et al. 2014. Science 346:e1256688 ((https://doi.org/10.1126/science.1256688)); Põlme S, et al. 2020. Fungal Diversity 105:1-16 ((https://doi.org/10.1007/s13225-020-00466-2))
23	Fusarium_sp.	Sordariomycetes	Fusarium	Pathotroph-Saprotroph-Symbiotroph	Animal Pathogen-Endophyte-Lichen Parasite-|Plant Pathogen|-Plant Saprotroph-Undefined Saprotroph-Wood Saprotroph	Microfungus	Soft Rot	Possible	As foliar_endophyte (Põlme et al. 2020); As litter_saprotroph (Põlme et al. 2020); Causing damping-off disease (Põlme et al. 2020); Decay leaf, fruit, seed, roots, soil, animal material (Põlme et al. 2020); Likely opportunistic human pathogen (Irinyi et al. 2015)	Duncan CG, Eslyn WE. 1966. Mycologia 58:642-664 ((https://doi.org/10.2307/3757045)); Seehann G, et al. 1975. List of Fungi in Soft-Rot Tissue Tests. Institute fur Holzbiologie und Holzschutz, Bundesforschungsanstalt fur Forst - und Holzwirtshaft, Hamburg - Lohbrugge, Germany; Costa IPMW, et al. 2012. Mycotaxon 119:e26 ((http://mycotaxon.com/resources/checklists/costa_v119_checklist.pdf)); Tederso…
24	Hyphodontia_abieticola	Agaricomycetes	Hyphodontia	Saprotroph	Undefined Saprotroph-|Wood Saprotroph|	Corticioid	White Rot	Probable	As white_rot (Põlme et al. 2020); Decay wood (Põlme et al. 2020)	Tedersoo L, et al. 2014. Science 346:e1256688 ((https://doi.org/10.1126/science.1256688)); Põlme S, et al. 2020. Fungal Diversity 105:1-16 ((https://doi.org/10.1007/s13225-020-00466-2))
25	Acrocalymma_sp.	Dothideomycetes	Acrocalymma	Saprotroph	Undefined Saprotroph-|Wood Saprotroph|	Microfungus		Probable	Decay wood (Põlme et al. 2020)	Tedersoo L, et al. 2014. Science 346:e1256688 ((https://doi.org/10.1126/science.1256688)); Põlme S, et al. 2020. Fungal Diversity 105:1-16 ((https://doi.org/10.1007/s13225-020-00466-2))
26	Resinicium_bicolor	Agaricomycetes	Resinicium	Saprotroph	Undefined Saprotroph-|Wood Saprotroph|	Corticioid	White Rot	Probable	As white_rot (Põlme et al. 2020); Decay wood (Põlme et al. 2020)	Tedersoo L, et al. 2014. Science 346:e1256688 ((https://doi.org/10.1126/science.1256688)); Põlme S, et al. 2020. Fungal Diversity 105:1-16 ((https://doi.org/10.1007/s13225-020-00466-2))
27	Mortierella_zonata	Mortierellomycetes	Mortierella	Saprotroph-Symbiotroph	Endophyte-Plant Saprotroph-|Undefined Saprotroph|	Microfungus		Probable	As chitinolytic (Põlme et al. 2020); As soil_saprotroph (Põlme et al. 2020); Decay roots, soil (Põlme et al. 2020); Saprobic in soil and thus frequenctly isolated from soil and material contaminated with soil such as hay or rotten silage and spoil tips (Cannon & Kirk 2007)	Cannon PF, Kirk PM. 2007. Fungal Families of the World. CAB International, Cambridge (ISBN: 978-0851998275); Tedersoo L, et al. 2014. Science 346:e1256688 ((https://doi.org/10.1126/science.1256688)); Purahong W, et al. 2016. Molecular Ecology 25:4059-4074 ((https://doi.org/10.1111/mec.13739)); Põlme S, et al. 2020. Fungal Diversity 105:1-16 ((https://doi.org/10.1007/s13225-020-00466-2))
28	Elaphomyces_granulatus	Eurotiomycetes	Elaphomyces	Symbiotroph	|Ectomycorrhizal|	Gasteroid	Hypogeous	Highly Probable	false truffle; Common name	Rinaldi AC, et al. 2008. Fungal Diversity 33:1-45 ((http://www.fungaldiversity.org/fdp/sfdp/33-1.pdf)); Tedersoo L, et al. 2010. Mycorrhiza 20:217-263 ((https://doi.org/10.1007/s00572-009-0274-x)); Põlme S, et al. 2020. Fungal Diversity 105:1-16 ((https://doi.org/10.1007/s13225-020-00466-2)); http://mycorrhizas.info/ecmf.html ((http://mycorrhizas.info/ecmf.html))
29	Mortierella_angusta	Mortierellomycetes	Mortierella	Saprotroph-Symbiotroph	Endophyte-Plant Saprotroph-|Undefined Saprotroph|	Microfungus		Probable	As chitinolytic (Põlme et al. 2020); As soil_saprotroph (Põlme et al. 2020); Decay roots, soil (Põlme et al. 2020); Saprobic in soil and thus frequenctly isolated from soil and material contaminated with soil such as hay or rotten silage and spoil tips (Cannon & Kirk 2007)	Cannon PF, Kirk PM. 2007. Fungal Families of the World. CAB International, Cambridge (ISBN: 978-0851998275); Tedersoo L, et al. 2014. Science 346:e1256688 ((https://doi.org/10.1126/science.1256688)); Purahong W, et al. 2016. Molecular Ecology 25:4059-4074 ((https://doi.org/10.1111/mec.13739)); Põlme S, et al. 2020. Fungal Diversity 105:1-16 ((https://doi.org/10.1007/s13225-020-00466-2))
30	Russula_integra	Agaricomycetes	Russula	Symbiotroph	|Ectomycorrhizal|	Agaricoid		Highly Probable		Rinaldi AC, et al. 2008. Fungal Diversity 33:1-45 ((http://www.fungaldiversity.org/fdp/sfdp/33-1.pdf)); Tedersoo L, et al. 2010. Mycorrhiza 20:217-263 ((https://doi.org/10.1007/s00572-009-0274-x)); Põlme S, et al. 2020. Fungal Diversity 105:1-16 ((https://doi.org/10.1007/s13225-020-00466-2)); http://mycorrhizas.info/ecmf.html ((http://mycorrhizas.info/ecmf.html))
31	Others
